# Supplementary material for: Cyst of right hepatic duct in children
Source: Gastroenterol Rep (Oxf). 2025 Sep 18;13:goaf079. doi: 10.1093/gastro/goaf079 (PMC12449143; doi:10.1093/gastro/goaf079)
Supplement: goaf079_Supplementary_Data [file goaf079_supplementary_data.zip]

Archive with 2 entries (2 files):
- Supplementary Data.docx
- Video 1.mp4
